# Supplementary material for: Physiological and Phytochemical Responses of Calendula officinalis L. to End-of-Day Red/Far-Red and Green Light
Source: Biology (Basel). 2025 Jul 24;14(8):935. doi: 10.3390/biology14080935 (PMC12383836; doi:10.3390/biology14080935)
Supplement: Supplementary file 1 [file biology-14-00935-s001.zip]

Archive with 1 entries (1 files):
- biology-3721119-supplementary.pdf
